# Supplementary material for: Evaluation of Multisite Programmatic Bundle to Reduce Unnecessary Antibiotic Prescribing for Respiratory Infections: A Retrospective Cohort Study
Source: Open Forum Infect Dis. 2023 Nov 21;10(12):ofad585. doi: 10.1093/ofid/ofad585 (PMC10727194; doi:10.1093/ofid/ofad585)
Supplement: ofad585_Supplementary_Data [file ofad585_supplementary_data.zip]

Archive with 2 entries (2 files):
- Supplemental_Material.docx
- Supplementary Material Respiratory ICD10 Code Book.xlsx
