# Supplementary material for: Evaluation of Multisite Programmatic Bundle to Reduce Unnecessary Antibiotic Prescribing for Respiratory Infections: A Retrospective Cohort Study
Source: Open Forum Infect Dis. 2023 Nov 21;10(12):ofad585. doi: 10.1093/ofid/ofad585 (PMC10727194; doi:10.1093/ofid/ofad585)
Supplement: ofad585_Supplementary_Data [file ofad585_supplementary_data.zip › Supplementary Material Respiratory ICD10 Code Book.xlsx]

## Sheet: Tier I
ICD10_Code	ICD_10_Description	Tier
H70.00	Acute mastoiditis without complications	1
H70.001	Acute mastoiditis without complications right ear	1
H70.002	Acute mastoiditis without complications left ear	1
H70.003	Acute mastoiditis without complications bilateral	1
H70.009	Acute mastoiditis without complications unspecified ear	1
H70.01	Subperiosteal abscess of mastoid	1
H70.011	Subperiosteal abscess of mastoid right ear	1
H70.012	Subperiosteal abscess of mastoid left ear	1
H70.013	Subperiosteal abscess of mastoid bilateral	1
H70.019	Subperiosteal abscess of mastoid unspecified ear	1
H70.09	Acute mastoiditis with other complications	1
H70.091	Acute mastoiditis with other complications right ear	1
H70.092	Acute mastoiditis with other complications left ear	1
H70.093	Acute mastoiditis with other complications bilateral	1
H70.099	Acute mastoiditis with other complications unspecified ear	1
H70.89	Other mastoiditis and related conditions	1
H70.891	Other mastoiditis and related conditions right ear	1
H70.892	Other mastoiditis and related conditions left ear	1
H70.893	Other mastoiditis and related conditions bilateral	1
H70.899	Other mastoiditis and related conditions unspecified ear	1
H70.9	unspecified mastoiditis	1
H70.90	Unspecified mastoiditis unspecified ear	1
H70.91	Unspecified mastoiditis right ear	1
H70.92	Unspecified mastoiditis left ear	1
H70.93	Unspecified mastoiditis bilateral	1
J02.0	Streptococcal pharyngitis	1
J03.0	Streptococcal tonsillitis	1
J03.00	Acute streptococcal tonsillitis, unspecified	1
J03.01	Acute recurrent streptococcal tonsillitis	1
J05.1	Acute epiglottitis	1
J05.10	Acute epiglottitis without obstruction	1
J05.11	Acute epiglottitis with obstruction	1
J13	Pneumonia due to Streptococcus pneumoniae	1
J14	Pneumonia due to Hemophilus influenzae	1
J15	Bacterial pneumonia, not elsewhere classified	1
J15.0	Pneumonia due to Klebsiella pneumoniae	1
J15.1	Pneumonia due to Pseudomonas	1
J15.20	Pneumonia due to staphylococcus unspecified	1
J15.211	Pneumonia due to Methicillin susceptible Staphylococcus aureus	1
J15.212	Pneumonia due to Methicillin resistant Staphylococcus aureus	1
J15.29	Pneumonia due to other staphylococcus	1
J15.3	Pneumonia due to streptococcus group B	1
J15.4	Pneumonia due to other streptococci	1
J15.5	Pneumonia due to Escherichia coli	1
J15.6	Pneumonia due to other aerobic Gram-negative bacteria	1
J15.7	Pneumonia due to Mycoplasma pneumoniae	1
J15.8	Pneumonia due to other specified bacteria	1
J15.9	Unspecified bacterial pneumonia	1
J16	Pneumonia due to other infectious organisms, not elsewhere classified	1
J16.0	Chlamydial pneumonia	1
J16.8	Pneumonia due to other specified infectious organisms	1
J17	Pneumonia in diseases classified elsewhere	1
J18	Pneumonia, unspecified organism	1
J18.0	Bronchopneumonia, unspecified organism	1
J18.1	Lobar pneumonia, unspecified organism	1
J18.2	Hypostatitic pneumonia, unspecified organism	1
J18.8	Other pneumonia unspecified organism	1
J18.9	Pneumonia, unspecified organism	1
J36	Peritonsillar abscess	1
J39.0	Retropharyngeal and parapharyngeal abscess	1
J39.1	Other abscess of pharynx	1

## Sheet: Tier II
ICD10_Code	ICD_10_Description	Tier
H66.00	Acute suppurative otitis media without spontaneous rupture of ear drum	2
H66.001	Acute suppr otitis media w/o spon rupt ear drum, right ear	2
H66.002	Acute suppr otitis media w/o spon rupt ear drum, left ear	2
H66.003	Acute suppr otitis media w/o spon rupt ear drum, bilateral	2
H66.004	Acute suppurative otitis media without spontaneous rupture of ear drum recurrent right ear	2
H66.005	Acute suppurative otitis media without spontaneous rupture of ear drum recurrent left ear	2
H66.006	Acute suppurative otitis media without spontaneous rupture of ear drum recurrent bilateral	2
H66.007	Acute suppurative otitis media without spontaneous rupture of ear drum recurrent unspecified ear	2
H66.009	Acute suppurative otitis media without spontaneous rupture of ear drum unspecified ear	2
H66.01	Acute suppurative otitis media with spontaneous rupture of ear drum	2
H66.011	Acute suppr otitis media w spon rupt ear drum, right ear	2
H66.012	Acute suppurative otitis media with spontaneous rupture of ear drum left ear	2
H66.013	Acute suppurative otitis media with spontaneous rupture of ear drum bilateral	2
H66.014	Acute suppurative otitis media with spontaneous rupture of ear drum recurrent right ear	2
H66.015	Acute suppurative otitis media with spontaneous rupture of ear drum recurrent left ear	2
H66.016	Acute suppurative otitis media with spontaneous rupture of ear drum recurrent bilateral	2
H66.017	Acute suppurative otitis media with spontaneous rupture of ear drum recurrent unspecified ear	2
H66.019	Acute suppurative otitis media with spontaneous rupture of ear drum unspecified ear	2
H66.4	Suppurative otitis media, unspecified	2
H66.40	Suppurative otitis media, unspecified, unspecified ear	2
H66.41	Supperative otitis media, unspecified, right ear	2
H66.42	Suppurative otitis media, unspecified, left ear	2
H66.43	Suppurative otitis media, unspecified, bilateral	2
H66.9	Otitis media, unspecified	2
H66.90	Otitis media, unspecified, unspecified ear	2
H66.91	Otitis media, unspecified, right ear	2
H66.92	Otitis media, unspecified, left ear	2
H66.93	Otitis media, unspecified, bilateral	2
H67	Otitis media in diseases classified elsewhere	2
H67.1	Otitis media in diseases classified elsewhere right ear	2
H67.2	Otitis media in diseases classified elsewhere left ear	2
H67.3	Otitis media in diseases classified elsewhere bilateral	2
H67.9	Otitis media in diseases classified elsewhere unspecified ear	2
J01	Acute sinusitis	2
J01.00	Acute maxillary sinusitis, unspecified	2
J01.01	Acute recurrent maxillary sinusitis	2
J01.10	Acute frontal sinusitis, unspecified	2
J01.11	Acute recurrent frontal sinusitis	2
J01.20	Acute ethmoidal sinusitis unspecified	2
J01.21	Acute recurrent ethmoidal sinusitis	2
J01.30	Acute sphenoidal sinusitis unspecified	2
J01.31	Acute recurrent sphenoidal sinusitis	2
J01.40	Acute pansinusitis, unspecified	2
J01.41	Acute recurrent pansinusitis	2
J01.80	Other acute sinusitis	2
J01.81	Other acute recurrent sinusitis	2
J01.90	Acute sinusitis, unspecified	2
J01.91	Acute recurrent sinusitis unspecified	2
J02.8	Acute pharyngitis due to other specified organisms	2
J02.9	Acute pharyngitis, unspecified	2
J03.8	Acute tonsillitis due to other specified organisms	2
J03.80	Acute tonsillitis due to other specified organisms	2
J03.81	Acute recurrent tonsillitis due to other specified organisms	2
J03.9	Acute tonsillitis, unspecified	2
J03.90	Acute tonsillitis, unspecified	2
J03.91	Acute recurrent tonsillitis, unspecified	2
J04.3	Supraglottitis, unspecified	2
J04.30	Supraglottitis, unspecified, without obstruction	2
J04.31	Supraglottitis, unspecified, with obstruction	2
J20.0	Acute bronchitis due to Mycoplasma pneumoniae	2
J20.1	Acute bronchitis due to Hemophilus influenzae	2
J20.2	Acute bronchitis due to streptococcus	2
J22	Unspecified acute lower respiratory infection	2
J32	Chronic sinusitis	2
J32.0	Chronic maxillary sinusitis	2
J32.1	Chronic frontal sinusitis	2
J32.2	Chronic ethmoidal sinusitis	2
J32.3	Chronic sphenoidal sinusitis	2
J32.4	Chronic pansinusitis	2
J32.8	Other chronic sinusitis	2
J32.9	Chronic sinusitis, unspecified	2
J44.0	Chronic obstructive pulmonary disease with acute lower respiratory infection	2
J44.1	Chronic obstructive pulmonary disease w (acute) exacerbation	2

## Sheet: Tier III
ICD10_Code	ICD_10_Description	Tier
B08.5	Enteroviral vesicular pharyngitis	3
H65.00	Acute serous otitis media unspecified ear	3
H65.01	Acute serous otitis media, right ear	3
H65.02	Acute serous otitis media, left ear	3
H65.03	Acute serous otitis media, bilateral	3
H65.04	Acute serous otitis media recurrent right ear	3
H65.05	Acute serous otitis media recurrent left ear	3
H65.06	Acute serous otitis media recurrent bilateral	3
H65.07	Acute serous otitis media recurrent unspecified ear	3
H65.191	Other acute nonsuppurative otitis media, right ear	3
H65.192	Other acute nonsuppurative otitis media, left ear	3
H65.193	Other acute nonsuppurative otitis media bilateral	3
H65.194	Other acute nonsuppurative otitis media recurrent right ear	3
H65.195	Other acute nonsuppurative otitis media recurrent left ear	3
H65.196	Other acute nonsuppurative otitis media recurrent bilateral	3
H65.197	Other acute nonsuppurative otitis media recurrent unspecified ear	3
H65.199	Other acute nonsuppurative otitis media unspecified ear	3
H65.90	Unspecified nonsuppurative otitis media, unspecified ear	3
H65.91	Unspecified nonsuppurative otitis media, right ear	3
H65.92	Unspecified nonsuppurative otitis media, left ear	3
H65.93	Unspecified nonsuppurative otitis media, bilateral	3
H68.109	Unspecified obstruction of Eustachian tube, unspecified ear	3
H69.80	Oth disrd of Eustachian tube, unspecified ear	3
H69.81	Other specified disorders of Eustachian tube, right ear	3
H69.82	Other specified disorders of Eustachian tube, left ear	3
H69.90	Unspecified Eustachian tube disorder, unspecified ear	3
J00	Cold Common	3
J00	Acute nasopharyngitis [common cold]	3
J00	Nasopharyngitis Acute	3
J00	Acute nasopharyngitis (common cold)	3
J00	Rhinitis Acute	3
J04.0	Acute laryngitis	3
J04.0	Laryngitis	3
J04.0	Laryngitis Acute	3
J04.0	Inflammation Laryngeal	3
J04.0	Laryngitis Reflux Acute	3
J04.0	Acute laryngitis	3
J04.10	Acute tracheitis without obstruction	3
J04.10	Tracheitis Acute	3
J04.10	Acute Tracheitis Without Obstruction	3
J04.10	Acute tracheitis without obstruction	3
J04.11	Acute tracheitis with obstruction	3
J04.11	Acute Tracheitis With Obstruction	3
J04.11	Acute tracheitis with obstruction	3
J04.2	Acute laryngotracheitis	3
J04.2	Laryngotracheitis	3
J04.2	Laryngitis With Tracheitis Acute	3
J04.2	Acute Laryngotracheitis	3
J04.2	Acute laryngotracheitis	3
J05.0	Acute obstructive laryngitis [croup]	3
J05.0	Croup	3
J05.0	Acute obstructive laryngitis (croup)	3
J06.0	Acute laryngopharyngitis	3
J06.0	Hypopharyngitis	3
J06.0	Laryngopharyngitis Acute	3
J06.0	Acute laryngopharyngitis	3
J06.9	Acute upper respiratory infection, unspecified	3
J06.9	Infection Upper Respiratory Multiple Site	3
J06.9	Infection Upper Respiratory	3
J06.9	Infection Upper Respiratory Viral	3
J06.9	Acute Upper Respiratory Infection Unspecified	3
J06.9	Acute upper respiratory infection, unspecified	3
J09	Influenza due to certain identified influenza viruses	3
J09.X	Influenza due to identified novel influenza A virus	3
J09.X1	Influenza due to identified novel influenza A virus with pneumonia	3
J09.X1	Influenza Due To Identified Novel Influenza A Virus With Pneumonia	3
J09.X1	Influenza due to identified novel influenza A virus with pneumonia	3
J09.X2	Influenza due to identified novel influenza A virus with other respiratory manifestations	3
J09.X2	Swine Flu	3
J09.X2	Influenza Due To Identified Novel Influenza A Virus With Other Respiratory Manifestations	3
J09.X2	Influenza due to identified novel influenza A virus with other respiratory manifestations	3
J09.X3	Influenza due to identified novel influenza A virus with gastrointestinal manifestations	3
J09.X3	Influenza Due To Identified Novel Influenza A Virus With Gastrointestinal Manifestations	3
J09.X3	Influenza due to identified novel influenza A virus with gastrointestinal manifestations	3
J09.X9	Influenza due to identified novel influenza A virus with other manifestations	3
J09.X9	Influenza Due To Identified Novel Influenza A Virus With Other Manifestations	3
J09.X9	Influenza due to identified novel influenza A virus with other manifestations	3
J10	Influenza due to other identified influenza virus	3
J10.0	Influenza due to other identified influenza virus with pneumonia	3
J10.00	Influenza due to other identified influenza virus with unspecified type of pneumonia	3
J10.00	Influenza Due To Other Identified Influenza Virus With Unspecified Type Of Pneumonia	3
J10.00	Influenza due to other identified influenza virus with unspecified type of pneumonia	3
J10.01	Influenza due to other identified influenza virus with the same other identified influenza virus pneumonia	3
J10.01	Influenza Due To Other Identified Influenza Virus With The Same Other Identified Influenza Virus Pneumonia	3
J10.01	Influenza due to other identified influenza virus with the same other identified influenza virus pneumonia	3
J10.08	Influenza due to other identified influenza virus with other specified pneumonia	3
J10.08	Influenza Due To Other Identified Influenza Virus With Other Specified Pneumonia	3
J10.08	Influenza due to other identified influenza virus with other specified pneumonia	3
J10.1	Influenza due to other identified influenza virus with other respiratory manifestations	3
J10.1	Influenza Secondary Novel H1N1 Influenza Virus	3
J10.1	Influenza Due To Other Identified Influenza Virus With Other Respiratory Manifestations	3
J10.1	Influenza due to other identified influenza virus with other respiratory manifestations	3
J10.2	Influenza due to other identified influenza virus with gastrointestinal manifestations	3
J10.2	Influenza Due To Other Identified Influenza Virus With Gastrointestinal Manifestations	3
J10.2	Influenza due to other identified influenza virus with gastrointestinal manifestations	3
J10.8	Influenza due to other identified influenza virus with other manifestations	3
J10.81	Influenza due to other identified influenza virus with encephalopathy	3
J10.81	Influenza Due To Other Identified Influenza Virus With Encephalopathy	3
J10.81	Influenza due to other identified influenza virus with encephalopathy	3
J10.82	Influenza due to other identified influenza virus with myocarditis	3
J10.82	Influenza Due To Other Identified Influenza Virus With Myocarditis	3
J10.82	Influenza due to other identified influenza virus with myocarditis	3
J10.83	Influenza due to other identified influenza virus with otitis media	3
J10.83	Influenza Due To Other Identified Influenza Virus With Otitis Media	3
J10.83	Influenza due to other identified influenza virus with otitis media	3
J10.89	Influenza due to other identified influenza virus with other manifestations	3
J10.89	Influenza Due To Other Identified Influenza Virus With Other Manifestations	3
J10.89	Influenza due to other identified influenza virus with other manifestations	3
J11	Influenza due to unidentified influenza virus	3
J11.0	Influenza due to unidentified influenza virus with pneumonia	3
J11.00	Influenza due to unidentified influenza virus with unspecified type of pneumonia	3
J11.00	Pneumonia Influenza	3
J11.00	Influenza due to unidentified influenza virus with unspecified type of pneumonia	3
J11.08	Influenza due to unidentified influenza virus with specified pneumonia	3
J11.08	Influenza Due To Unidentified Influenza Virus With Specified Pneumonia	3
J11.08	Influenza due to unidentified influenza virus with specified pneumonia	3
J11.1	Influenza due to unidentified influenza virus with other respiratory manifestations	3
J11.1	Influenza	3
J11.1	Influenzal Respiratory Infection	3
J11.1	Influenza Like Illness	3
J11.1	Influenza due to unidentified influenza virus with other respiratory manifestations	3
J11.2	Influenza due to unidentified influenza virus with gastrointestinal manifestations	3
J11.2	Influenza Due To Unidentified Influenza Virus With Gastrointestinal Manifestations	3
J11.2	Influenza due to unidentified influenza virus with gastrointestinal manifestations	3
J11.8	Influenza due to unidentified influenza virus with other manifestations	3
J11.81	Influenza due to unidentified influenza virus with encephalopathy	3
J11.81	Influenza Due To Unidentified Influenza Virus With Encephalopathy	3
J11.81	Influenza due to unidentified influenza virus with encephalopathy	3
J11.82	Influenza due to unidentified influenza virus with myocarditis	3
J11.82	Influenza Due To Unidentified Influenza Virus With Myocarditis	3
J11.82	Influenza due to unidentified influenza virus with myocarditis	3
J11.83	Influenza due to unidentified influenza virus with otitis media	3
J11.83	Influenza Due To Unidentified Influenza Virus With Otitis Media	3
J11.83	Influenza due to unidentified influenza virus with otitis media	3
J11.89	Influenza due to unidentified influenza virus with other manifestations	3
J11.89	Influenza Due To Unidentified Influenza Virus With Other Manifestations	3
J11.89	Influenza due to unidentified influenza virus with other manifestations	3
J12	Viral pneumonia, not elsewhere classified	3
J12.0	Adenoviral pneumonia	3
J12.0	Pneumonia Adenovirus	3
J12.0	Adenoviral pneumonia	3
J12.1	Respiratory syncytial virus pneumonia	3
J12.1	Pneumonia Respiratory Syncytial Virus	3
J12.1	Respiratory syncytial virus pneumonia	3
J12.2	Parainfluenza virus pneumonia	3
J12.2	Parainfluenza Virus Pneumonia	3
J12.2	Parainfluenza virus pneumonia	3
J12.3	Human metapneumovirus pneumonia	3
J12.3	Human Metapneumovirus Pneumonia	3
J12.3	Human metapneumovirus pneumonia	3
J12.8	Other viral pneumonia	3
J12.81	Pneumonia due to SARS-associated coronavirus	3
J12.81	Pneumonia Due To Severe Acute Respiratory Syndrome Associated Coronavirus	3
J12.81	Pneumonia due to SARS-associated coronavirus	3
J12.89	Other viral pneumonia	3
J12.89	Other Viral Pneumonia	3
J12.89	Other viral pneumonia	3
J12.9	Viral pneumonia, unspecified	3
J12.9	Pneumonia Viral	3
J12.9	Viral pneumonia, unspecified	3
J20.3	Acute bronchitis due to coxsackievirus	3
J20.3	Acute Bronchitis Due To Coxsackievirus	3
J20.3	Acute bronchitis due to coxsackievirus	3
J20.4	Acute bronchitis due to parainfluenza virus	3
J20.4	Acute Bronchitis Due To Parainfluenza Virus	3
J20.4	Acute bronchitis due to parainfluenza virus	3
J20.5	Acute bronchitis due to respiratory syncytial virus	3
J20.5	Acute Bronchitis Due To Respiratory Syncytial Virus	3
J20.5	Acute bronchitis due to respiratory syncytial virus	3
J20.6	Acute bronchitis due to rhinovirus	3
J20.6	Acute Bronchitis Due To Rhinovirus	3
J20.6	Acute bronchitis due to Rhinovirus	3
J20.7	Acute bronchitis due to echovirus	3
J20.7	Acute Bronchitis Due To Echovirus	3
J20.7	Acute bronchitis due to echovirus	3
J20.8	Acute bronchitis due to other specified organisms	3
J20.8	Acute Bronchitis Due To Other Specified Organisms	3
J20.8	Acute bronchitis due to other specified organisms	3
J20.9	Acute bronchitis, unspecified	3
J20.9	Bronchitis Acute	3
J20.9	Bronchitis Eosinophilic Acute	3
J20.9	Bronchitis Constrictive Acute	3
J20.9	Acute bronchitis, unspecified	3
J21	Acute bronchiolitis	3
J21.0	Acute bronchiolitis due to respiratory syncytial virus	3
J21.0	Bronchiolitis With Respiratory Syncytial Virus	3
J21.0	Acute Bronchiolitis Due To Respiratory Syncytial Virus	3
J21.0	Acute bronchiolitis due to respiratory syncytial virus	3
J21.1	Acute bronchiolitis due to human metapneumovirus	3
J21.1	Acute Bronchiolitis Due To Human Metapneumovirus	3
J21.1	Acute bronchiolitis due to human metapneumovirus	3
J21.8	Acute bronchiolitis due to other specified organisms	3
J21.8	Acute Bronchiolitis Due To Other Specified Organisms	3
J21.8	Acute bronchiolitis due to other specified organisms	3
J21.9	Acute bronchiolitis, unspecified	3
J21.9	Bronchiolitis	3
J21.9	Acute Bronchiolitis Unspecified	3
J21.9	Acute bronchiolitis, unspecified	3
J30	Vasomotor and allergic rhinitis	3
J30.0	Vasomotor rhinitis	3
J30.0	Rhinitis Vasomotor	3
J30.0	Vasomotor rhinitis	3
J30.1	Allergic rhinitis due to pollen	3
J30.1	Allergy Grass	3
J30.1	Allergy Tree	3
J30.1	Allergy Pollen	3
J30.1	Allergy Weed	3
J30.1	Hay Fever	3
J30.1	Allergy Ragweed	3
J30.1	Rhinitis Allergic Due To Outdoor Pollen	3
J30.1	Allergic rhinitis due to pollen	3
J30.2	Other seasonal allergic rhinitis	3
J30.2	Allergy Seasonal	3
J30.2	Rhinitis Seasonal	3
J30.2	Other seasonal allergic rhinitis	3
J30.5	Allergic rhinitis due to food	3
J30.5	Rhinitis Allergic From Food	3
J30.5	Allergic rhinitis due to food	3
J30.8	Other allergic rhinitis	3
J30.81	Allergic rhinitis due to animal (cat) (dog) hair and dander	3
J30.81	Rhinitis Allergic Cat	3
J30.81	Rhinitis Allergic Dog	3
J30.81	Rhinitis Allergic Animal	3
J30.81	Allergic rhinitis due to animal (cat) (dog) hair and dander	3
J30.89	Other allergic rhinitis	3
J30.89	Rhinitis Allergic Mold	3
J30.89	Rhinitis Mixed	3
J30.89	Allergy Mite	3
J30.89	Rhinitis Fungal Chronic	3
J30.89	Rhinitis Allergic Dust Mite	3
J30.89	Other Allergic Rhinitis	3
J30.89	Other allergic rhinitis	3
J30.9	Allergic rhinitis, unspecified	3
J30.9	Rhinitis Allergic	3
J30.9	Sinusitis Allergic	3
J30.9	Allergic rhinitis, unspecified	3
J31	Chronic rhinitis, nasopharyngitis and pharyngitis	3
J31.0	Chronic rhinitis	3
J31.0	Rhinitis Medicamentosa	3
J31.0	Rhinitis Atrophic	3
J31.0	Rhinitis Chronic	3
J31.0	Rhinitis Nonallergic	3
J31.0	Rhinitis Purulent	3
J31.0	Rhinitis	3
J31.0	Chronic rhinitis	3
J31.1	Chronic nasopharyngitis	3
J31.1	Nasopharyngitis Chronic	3
J31.1	Chronic nasopharyngitis	3
J31.2	Chronic pharyngitis	3
J31.2	Sore Throat Chronic	3
J31.2	Pharyngitis Chronic	3
J31.2	Pharyngitis Chronic Recurrent	3
J31.2	Chronic pharyngitis	3
J37.0	Chronic laryngitis	3
J37.0	Laryngitis Chronic	3
J37.0	Laryngitis Reflux Chronic	3
J37.0	Laryngopharyngitis Chronic	3
J37.0	Chronic laryngitis	3
J37.1	Chronic laryngotracheitis	3
J37.1	Chronic laryngotracheitis	3
J37.1	Chronic Laryngotracheitis	3
J39.8	Other specified diesases of upper respiratory tract	3
J39.9	Disease of upper respiratory tract, unspecified	3
J40	Bronchitis, not specified as acute or chronic	3
